# Supplementary material for: Anti-Inflammatory and Antioxidative N-Acetyldopamine Dimers from Adult Vespa velutina auraria Smith
Source: Molecules. 2024 Nov 19;29(22):5445. doi: 10.3390/molecules29225445 (PMC11597435; doi:10.3390/molecules29225445)
Supplement: Supplementary file 1 [file molecules-29-05445-s001.zip]

Archive with 1 entries (1 files):
- molecules-3248290-supplementary.pdf
